# Supplementary material for: A suite of PCR-LwCas13a assays for detection and genotyping of Treponema pallidum in clinical samples
Source: Nat Commun. 2022 Aug 9;13:4671. doi: 10.1038/s41467-022-32250-y (PMC9362966; doi:10.1038/s41467-022-32250-y)
Supplement: Supplementary file 2 — Supplementary Table 1–6 [file 41467_2022_32250_MOESM2_ESM.xlsx]

## Sheet: Supple table 1
Supplementary Table 1. Sensitivity comparison between PCR-LwCas13a assay and SHERLOCK in 10 syphilis whole blood samples.
Sample ID	PCR-LwCas13a assay	SHERLOCK
Sample-1	+	-
Sample-2	+	-
Sample-3	+	+
Sample-4	+	+
Sample-5	+	-
Sample-6	+	+
Sample-7	+	-
Sample-8	-	+
Sample-9	+	+
Sample-10	+	+
Sensitivity	0.9	0.6

## Sheet: Supp table 2
Supplementary Table 2. Sensitivity comparison between PCR-LwCas13a assay and nested PCR in 30 syphilis whole blood samples.
Sample ID	PCR-LwCas13a assay	Nested PCR
Sample-1	+	+
Sample-2	+	+
Sample-3	+	-
Sample-4	+	-
Sample-5	+	-
Sample-6	+	-
Sample-7	-	+
Sample-8	+	+
Sample-9	+	+
Sample-10	+	+
Sample-11	-	+
Sample-12	+	+
Sample-13	+	+
Sample-14	+	+
Sample-15	+	-
Sample-16	+	-
Sample-17	+	+
Sample-18	+	+
Sample-19	-	-
Sample-20	+	+
Sample-21	+	+
Sample-22	-	-
Sample-23	+	-
Sample-24	+	+
Sample-25	+	-
Sample-26	-	+
Sample-27	+	+
Sample-28	+	+
Sample-29	+	+
Sample-30	+	-
Sensitivity	0.8333	0.6333

## Sheet: Supp table 3 
Supplementary Table 3. Quantification of 10 genital microorganism isolates by ddPCR.
Microorganisms	Concentration (copies/μL)
Herpes simplex virus-1	> 105
Herpes simplex virus-2	> 105
Candida albicans	3.6 x103
Trichomonas vaginalis	> 105
Chlamydia trachomatis	8.88 x104
Neisseria gonorrhoeae	> 105
Ureaplasma urealyticum	> 105
Mycoplasma humanum	1.68 x103
Escherichia coli	1.46 x103
Enterococcus faecalis	> 105

## Sheet: Supp table 4
Supplementary Table 4. Clinical information on the 135 syphilis samples analyzed in this study.
Sample ID	Stages	TPPA/CIA	TRUST	DFM	Specimen type for evaluation	PCR-LwCas13a assay	TaqMan PCR	RIT
1	Secondary syphilis	Pos	Pos	Na	Whole blood	Pos	Neg	Neg
2	Secondary syphilis	Pos	Pos	Na	Whole blood	Pos	Neg	Pos
3	Secondary syphilis	Pos	Pos	Na	Whole blood	Pos	Pos	Pos
4	Secondary syphilis	Pos	Pos	Na	Whole blood	Pos	Pos	Pos
5	Secondary syphilis	Pos	Pos	Na	Whole blood	Pos	Pos	Pos
6	Secondary syphilis	Pos	Pos	Na	Whole blood	Pos	Neg	Pos
7	Secondary syphilis	Pos	Pos	Na	Whole blood	Pos	Pos	Neg
8	Secondary syphilis	Pos	Pos	Na	Whole blood	Pos	Pos	Pos
9	Secondary syphilis	Pos	Pos	Na	Whole blood	Pos	Pos	Pos
10	Secondary syphilis	Pos	Pos	Na	Whole blood	Pos	Pos	Pos
11	Secondary syphilis	Pos	Pos	Na	Whole blood	Neg	Neg	Pos
12	Secondary syphilis	Pos	Pos	Na	Whole blood	Pos	Neg	Pos
13	Secondary syphilis	Pos	Pos	Na	Whole blood	Pos	Pos	Pos
14	Secondary syphilis	Pos	Pos	Na	Whole blood	Pos	Pos	Pos
15	Secondary syphilis	Pos	Pos	Na	Whole blood	Pos	Neg	Pos
16	Secondary syphilis	Pos	Pos	Na	Whole blood	Pos	Pos	Pos
17	Secondary syphilis	Pos	Pos	Na	Whole blood	Pos	Pos	Neg
18	Secondary syphilis	Pos	Pos	Na	Whole blood	Pos	Pos	Pos
19	Secondary syphilis	Pos	Pos	Na	Whole blood	Neg	Neg	Pos
20	Secondary syphilis	Pos	Pos	Na	Whole blood	Pos	Neg	Pos
21	Secondary syphilis	Pos	Pos	Na	Whole blood	Pos	Neg	Pos
22	Secondary syphilis	Pos	Pos	Na	Whole blood	Neg	Neg	Pos
23	Secondary syphilis	Pos	Pos	Na	Whole blood	Pos	Neg	Pos
24	Secondary syphilis	Pos	Pos	Na	Whole blood	Pos	Pos	Pos
25	Secondary syphilis	Pos	Pos	Na	Whole blood	Pos	Neg	Pos
26	Secondary syphilis	Pos	Pos	Na	Whole blood	Neg	Pos	Pos
27	Secondary syphilis	Pos	Pos	Na	Whole blood	Pos	Neg	Neg
28	Secondary syphilis	Pos	Pos	Na	Whole blood	Pos	Neg	Pos
29	Secondary syphilis	Pos	Pos	Na	Whole blood	Pos	Neg	Pos
30	Secondary syphilis	Pos	Pos	Na	Whole blood	Pos	Pos	Pos
31	Secondary syphilis	Pos	Pos	Na	Whole blood	Neg	Neg	Pos
32	Secondary syphilis	Pos	Pos	Na	Whole blood	Pos	Pos	Pos
33	Primary syphilis	Pos	Neg	Pos	Whole blood	Pos	Pos	Na
34	Primary syphilis	Pos	Pos	Pos	Whole blood	Pos	Neg	Na
35	Primary syphilis	Neg	Neg	Pos	Whole blood	Neg	Pos	Na
36	Primary syphilis	Pos	Pos	Pos	Whole blood	Neg	Neg	Na
37	Primary syphilis	Neg	Neg	Pos	Whole blood	Pos	Neg	Na
38	Primary syphilis	Pos	Pos	Pos	Whole blood	Pos	Neg	Na
39	Primary syphilis	Pos	Neg	Pos	Whole blood	Pos	Neg	Na
40	Secondary syphilis	Pos	Pos	Na	Whole blood	Pos	Pos	Na
41	Secondary syphilis	Pos	Pos	Na	Whole blood	Neg	Pos	Na
42	Secondary syphilis	Pos	Pos	Na	Whole blood	Pos	Neg	Na
43	Secondary syphilis	Pos	Pos	Na	Whole blood	Pos	Neg	Na
44	Secondary syphilis	Pos	Pos	Na	Whole blood	Pos	Pos	Na
45	Secondary syphilis	Pos	Pos	Na	Whole blood	Pos	Neg	Na
46	Secondary syphilis	Pos	Pos	Na	Whole blood	Pos	Neg	Na
47	Secondary syphilis	Pos	Pos	Na	Whole blood	Pos	Pos	Na
48	Secondary syphilis	Pos	Pos	Na	Whole blood	Pos	Pos	Na
49	Secondary syphilis	Pos	Pos	Na	Whole blood	Neg	Neg	Na
50	Secondary syphilis	Pos	Pos	Na	Whole blood	Pos	Pos	Na
51	Secondary syphilis	Pos	Pos	Na	Whole blood	Pos	Neg	Na
52	Secondary syphilis	Pos	Pos	Na	Whole blood	Pos	Neg	Na
53	Secondary syphilis	Pos	Pos	Na	Whole blood	Pos	Pos	Na
54	Secondary syphilis	Pos	Pos	Na	Whole blood	Pos	Neg	Na
55	Secondary syphilis	Pos	Pos	Na	Whole blood	Pos	Neg	Na
56	Secondary syphilis	Pos	Pos	Na	Whole blood	Pos	Pos	Na
57	Secondary syphilis	Pos	Pos	Na	Whole blood	Pos	Neg	Na
58	Secondary syphilis	Pos	Pos	Na	Whole blood	Pos	Neg	Na
59	Secondary syphilis	Pos	Pos	Na	Whole blood	Pos	Pos	Na
60	Secondary syphilis	Pos	Pos	Na	Whole blood	Pos	Neg	Na
61	Secondary syphilis	Pos	Pos	Na	Whole blood	Pos	Pos	Na
62	Secondary syphilis	Pos	Pos	Na	Whole blood	Pos	Neg	Na
63	Secondary syphilis	Pos	Pos	Na	Whole blood	Pos	Neg	Na
64	Secondary syphilis	Pos	Pos	Na	Whole blood	Pos	Neg	Na
65	Primary syphilis	Pos	Neg	Pos	Swab	Pos	Pos	Neg
66	Primary syphilis	Pos	Pos	Pos	Swab	Pos	Pos	Neg
67	Primary syphilis	Neg	Neg	Pos	Swab	Pos	Pos	Pos
68	Primary syphilis	Pos	Pos	Pos	Swab	Pos	Pos	Pos
69	Primary syphilis	Pos	Neg	Pos	Swab	Pos	Pos	Pos
70	Primary syphilis	Pos	Pos	Pos	Swab	Pos	Pos	Pos
71	Primary syphilis	Pos	Neg	Pos	Swab	Pos	Pos	Pos
72	Primary syphilis	Pos	Pos	Pos	Swab	Pos	Pos	Pos
73	Primary syphilis	Pos	Pos	Pos	Swab	Pos	Pos	Pos
74	Primary syphilis	Pos	Pos	Pos	Swab	Pos	Pos	Na
75	Primary syphilis	Pos	Pos	Pos	Swab	Pos	Pos	Na
76	Primary syphilis	Pos	Pos	Pos	Swab	Pos	Pos	Na
77	Primary syphilis	Pos	Pos	Pos	Swab	Pos	Neg	Na
78	Primary syphilis	Pos	Pos	Pos	Swab	Pos	Pos	Na
79	Primary syphilis	Pos	Pos	Pos	Swab	Pos	Pos	Na
80	Primary syphilis	Pos	Pos	Pos	Swab	Pos	Pos	Na
81	Primary syphilis	Pos	Pos	Pos	Swab	Pos	Pos	Na
82	Primary syphilis	Pos	Pos	Pos	Swab	Pos	Pos	Na
83	Primary syphilis	Pos	Pos	Pos	Swab	Pos	Pos	Na
84	Primary syphilis	Pos	Pos	Pos	Swab	Pos	Pos	Na
85	Primary syphilis	Pos	Pos	Pos	Swab	Pos	Pos	Na
86	Primary syphilis	Neg	Neg	Pos	Swab	Pos	Pos	Na
87	Primary syphilis	Pos	Pos	Pos	Swab	Pos	Pos	Na
88	Primary syphilis	Pos	Neg	Pos	Swab	Pos	Pos	Na
89	Primary syphilis	Neg	Neg	Pos	Swab	Pos	Pos	Na
90	Primary syphilis	Pos	Pos	Pos	Swab	Pos	Pos	Na
91	Primary syphilis	Neg	Neg	Pos	Swab	Pos	Pos	Na
92	Primary syphilis	Pos	Pos	Pos	Swab	Pos	Pos	Na
93	Primary syphilis	Neg	Neg	Pos	Swab	Pos	Pos	Na
94	Primary syphilis	Pos	Pos	Pos	Swab	Pos	Pos	Na
95	Primary syphilis	Pos	Pos	Pos	Swab	Pos	Neg	Na
96	Primary syphilis	Neg	Neg	Pos	Swab	Pos	Neg	Na
97	Primary syphilis	Neg	Neg	Pos	Swab	Pos	Pos	Na
98	Primary syphilis	Pos	Pos	Pos	Swab	Pos	Pos	Na
99	Primary syphilis	Neg	Neg	Pos	Swab	Pos	Pos	Na
100	Primary syphilis	Pos	Pos	Pos	Swab	Pos	Pos	Na
101	Secondary syphilis	Pos	Pos	Na	Biopsy	Pos	Pos	Na
102	Secondary syphilis	Pos	Pos	Na	Biopsy	Pos	Pos	Na
103	Secondary syphilis	Pos	Pos	Na	Biopsy	Pos	Pos	Na
104	Secondary syphilis	Pos	Pos	Na	Biopsy	Pos	Pos	Na
105	Secondary syphilis	Pos	Pos	Na	Biopsy	Pos	Pos	Na
106	Secondary syphilis	Pos	Pos	Na	Biopsy	Pos	Pos	Na
107	Secondary syphilis	Pos	Pos	Na	Biopsy	Pos	Pos	Na
108	Secondary syphilis	Pos	Pos	Na	Biopsy	Pos	Pos	Na
109	Secondary syphilis	Pos	Pos	Na	Biopsy	Pos	Pos	Na
110	Secondary syphilis	Pos	Pos	Na	Biopsy	Pos	Pos	Na
111	Secondary syphilis	Pos	Pos	Na	Biopsy	Pos	Pos	Na
112	Secondary syphilis	Pos	Pos	Na	Biopsy	Pos	Pos	Na
113	Secondary syphilis	Pos	Pos	Na	Biopsy	Pos	Pos	Na
114	Secondary syphilis	Pos	Pos	Na	Biopsy	Pos	Pos	Na
115	Secondary syphilis	Pos	Pos	Na	Biopsy	Pos	Pos	Na
116	Secondary syphilis	Pos	Pos	Na	Biopsy	Pos	Pos	Na
117	Secondary syphilis	Pos	Pos	Na	Biopsy	Pos	Pos	Na
118	Secondary syphilis	Pos	Pos	Na	Biopsy	Pos	Pos	Na
119	Secondary syphilis	Pos	Pos	Na	Biopsy	Pos	Pos	Na
120	Secondary syphilis	Pos	Pos	Na	Biopsy	Pos	Pos	Na
121	Secondary syphilis	Pos	Pos	Na	Biopsy	Pos	Pos	Na
122	Secondary syphilis	Pos	Pos	Na	Biopsy	Pos	Pos	Na
123	Secondary syphilis	Pos	Pos	Na	Biopsy	Pos	Pos	Na
124	Secondary syphilis	Pos	Pos	Na	Biopsy	Pos	Pos	Na
125	Secondary syphilis	Pos	Pos	Na	Biopsy	Pos	Pos	Na
126	Secondary syphilis	Pos	Pos	Na	Biopsy	Pos	Pos	Na
127	Secondary syphilis	Pos	Pos	Na	Biopsy	Pos	Neg	Na
128	Secondary syphilis	Pos	Pos	Na	Biopsy	Pos	Pos	Na
129	Secondary syphilis	Pos	Pos	Na	Biopsy	Pos	Pos	Na
130	Secondary syphilis	Pos	Pos	Na	Biopsy	Pos	Pos	Na
131	Secondary syphilis	Pos	Pos	Na	Biopsy	Pos	Pos	Na
132	Secondary syphilis	Pos	Pos	Na	Biopsy	Pos	Pos	Na
133	Secondary syphilis	Pos	Pos	Na	Biopsy	Pos	Pos	Na
134	Secondary syphilis	Pos	Pos	Na	Biopsy	Pos	Pos	Na
135	Secondary syphilis	Pos	Pos	Na	Biopsy	Pos	Pos	Na
Abbreviations: TRUST, toluidine red unheated serum test; TPPA, treponema pallidum particle agglutination; Pos, positive; Neg, negative; Na, not available.

## Sheet: Supple table 5
Supplementary Table 5. Consumables cost calculation for PCR-LwCas13a assay compared to other nucleic acid amplification tests.
Essential reagents*	PCR-LwCas13a assay	SHERLOCK	Taqman qPCR	LAMP
Q5 High-Fidelity DNA Polymerase (1000 tests)	368	-	-	-
Recombinase polymerase amplification (192 tests)	-	410	-	-
T7 transcription kit	232	232	-	-
TaqMan Gene Expression Master Mix (400 tests)	-	-	491	-
WarmStart LAMP Kit (100 tests)	-	-	-	228
Taqman probe (8 nmol)	-	-	164	-
rNTPs (50 μmol)	241	241	-	-
Murine RNase inhibitor (15000 units)	233	233	-	-
RNA reporter (10 nmol)	283	283	-	-
T7 RNA Polymerase (25000 units)	197	197	-	-
Custom purified LwCas13a protein (600 tests)	32	32	-	-
Reaction volume (μL)	25	25	25	25
Costs per reaction	1.78	3.55	1.64	2.28
*Some reagents, such as the buffer or oligonucleotides, are omitted from the calculation because their contribution to the overall cost is negligible.

## Sheet:  Supp table 6
Supplementary Table 6. Primers, crRNAs and dsDNAs used in this study.
Primer ID	Target gene	Sequences (5'->3')	Application in this study	Reference
tpp47-dsDNA-F	tp0574	ACCCATAGTTGATACCACAC	dsDNA synthesis	This study
tpp47-dsDNA-R	tp0574	CTTCATGGTTGACAGCGAGG	dsDNA synthesis	This study
tpp47-crRNA	tp0574	GATTTAGACTACCCCAAAAACGAAGGGGACTAAAACTAAGACAATGCTCACTGAGGATAGTTTT	PCR-LwCas13a assay assay and SHERLOCK	This study
tpp47-probe	tp0574	5`/6-FAM-ACGGTGATGACGCGAGCTACACCA-BHQ1/3`	Taqman qPCR and ddPCR	Chen et al1
tpp47-T7-F	tp0574	GAAATTAATACGACTCACTATAGGGTACCCACCGTGTCTACCACAA	PCR-LwCas13a assay and SHERLOCK	This study
tpp47-T7-R	tp0574	CAGTTGCGGTTCCTCATGAAT	PCR-LwCas13a assay and SHERLOCK	This study
tpp47-F	tp0574	CAACACGGTCCGCTACGACTA	Taqman qPCR and ddPCR	Chen et al1
tpp47-R	tp0574	TGCCATAACTCGCCATCAGA	Taqman qPCR and ddPCR	Chen et al1
tp0548-T7-F	tp0548	GAAATTAATACGACTCACTATAGGGGCAAAGAACTTTGGCTCAAATGAGCCGAAC	PCR-LwCas13a assay	This study
tp0548-T7-R	tp0548	GCAGCCCGAGACTGAACAAAAACGCATACA	PCR-LwCas13a assay	This study
tp0548-internal-F	tp0548	GCGGTCCCTATGATATCGTGT	Nested PCR and Sanger-sequencing	Grillová et al2
tp0548-internal-R	tp0548	GAGCCACTTCAGCCCTACTG	Nested PCR and Sanger-sequencing	Grillová et al2
tp0548-external-F	tp0548	TGGGGCACTAAACCGGAAGA	Nested PCR	Grillová et al2
tp0548-external-R	tp0548	TACGGGCATTTGCGGATAGG	Nested PCR	Grillová et al2
Nichols lineage typing crRNA	tp0548	GATTTAGACTACCCCAAAAACGAAGGGGACTAAAACGTGTTCGACTTGGCAACTGTTTGTTT	PCR-LwCas13a assay	This study
SS14 lineage typing crRNA	tp0548	GATTTAGACTACCCCAAAAACGAAGGGGACTAAAACGTTTGACGTCGCTATCCTTTGTTTTTA	PCR-LwCas13a assay	This study
23S rRNA-dsDNA-F	23S rRNA	GTACCGCAAACCGACACAG	dsDNA synthesis	Grillová et al2
23S rRNA-dsDNA-R	23S rRNA	AGTCAAACCGCCCACCTAC	dsDNA synthesis	Grillová et al2
23S rRNA-T7-F	23S rRNA	GAAATTAATACGACTCACTATAGGGACGCGAGACTCGGTGAAATTTATGTACCGG	PCR-LwCas13a assay	This study
23S rRNA-T7-R	23S rRNA	TCCCACCTATACTACACATGGTAAACCAAGT	PCR-LwCas13a assay	This study
23S rRNA-crRNA#1(28nt)	23S rRNA	GATTTAGACTACCCCAAAAACGAAGGGGACTAAAACTCCCCGTCTAACTATGGGTAACCGGCTT	PCR-LwCas13a assay	This study
23S rRNA-crRNA#2(28nt)	23S rRNA	GATTTAGACTACCCCAAAAACGAAGGGGACTAAAACGTCTCCCCGTCTAACTATGGGTAACCGG	PCR-LwCas13a assay	This study
23S rRNA-crRNA#3(28nt)	23S rRNA	GATTTAGACTACCCCAAAAACGAAGGGGACTAAAACGGGTCTCCCCGTCTAACTATGGGTAACC	PCR-LwCas13a assay	This study
23S rRNA-crRNA#4(28nt)	23S rRNA	GATTTAGACTACCCCAAAAACGAAGGGGACTAAAACCGGGGTCTCCCCGTCTAACTATGGGTAA	PCR-LwCas13a assay	This study
23S rRNA-crRNA#5(28nt)	23S rRNA	GATTTAGACTACCCCAAAAACGAAGGGGACTAAAACTCACGGGGTCTCCCCGTCTAACTATGGG	PCR-LwCas13a assay	This study
23S rRNA-crRNA#2(26nt)	23S rRNA	GATTTAGACTACCCCAAAAACGAAGGGGACTAAAACGTCTCCCCGTCTAACTATGGGTAACC	PCR-LwCas13a assay	This study
23S rRNA-crRNA#2(24nt)	23S rRNA	GATTTAGACTACCCCAAAAACGAAGGGGACTAAAACGTCTCCCCGTCTAACTATGGGTAA	PCR-LwCas13a assay	This study
23S rRNA-crRNA#2(22nt)	23S rRNA	GATTTAGACTACCCCAAAAACGAAGGGGACTAAAACGTCTCCCCGTCTAACTATGGGT	PCR-LwCas13a assay	This study
23S rRNA-crRNA#2(20nt)	23S rRNA	GATTTAGACTACCCCAAAAACGAAGGGGACTAAAACGTCTCCCCGTCTAACTATGG	PCR-LwCas13a assay	This study
23S rRNA-internal-F	23S rRNA	GTACCGCAAACCGACACAG	Nested PCR and Sanger-sequencing	Grillová et al2
23S rRNA-internal-R	23S rRNA	AGTCAAACCGCCCACCTAC	Nested PCR and Sanger-sequencing	Grillová et al2
23S rRNA-external-F	23S rRNA	CGAAGGGAAGCAGGTGTAGT	Nested PCR	Grillová et al2
23S rRNA-external-R-1	tp0226	GCGCGAACACCTCTTTTTAC	Nested PCR	Grillová et al2
23S rRNA-external-R-2	tp0267	GAACCGTCCCTGAAAACTCA	Nested PCR	Grillová et al2
Cleavage reporter	N/A	5`/6-FAM-UUUUU-BHQ1/3`	PCR-LwCas13a assay	Gootenberg et al3
Herpes simplex virus-1-F	envB	CCGTCAGCACCTTCATCGA	ddPCR	Jerome et al4
Herpes simplex virus-1-R	envB	CGCTGGACCTCCGTGTAGTC	ddPCR	Jerome et al4
Herpes simplex virus-1-probe	envB	CCACGAGATCAAGGACAGCGGCC	ddPCR	Jerome et al4
Herpes simplex virus-2-F	envB	CCGTCAGCACCTTCATCGA	ddPCR	Jerome et al4
Herpes simplex virus-2-R	envB	CGCTGGACCTCCGTGTAGTC	ddPCR	Jerome et al4
Herpes simplex virus-2-probe	envB	CCACGAGATCAAGGACAGCGGCC	ddPCR	Jerome et al 4
Candida albicans-F	26S	CTTGGTATTTTGCATGYTGCTCTC	ddPCR	Zhang et al5
Candida albicans-R	26S	GTCAGAGGCTATAACACACAGCAG	ddPCR	Zhang et al5
Candida albicans-probe	26S	TGCGTTTACCGGGCCA	ddPCR	Zhang et al5
Trichomonas vaginalis-F	TVAG_373980	AAGATGGGTGTTTTAAGCTAGATAAGGT	ddPCR	Schirm et al6
Trichomonas vaginalis-R	TVAG_373980	CGTCTTCAAGTATGCCCCAGTAC	ddPCR	Schirm et al6
Trichomonas vaginalis-probe	TVAG_373980	CCGAAGTTCATGTCCTCTCCAAGCGT	ddPCR	Schirm et al6
Chlamydia trachomatis-F	omp-1	GGTTTCGGCGGAGATCCT	ddPCR	Möbius et al7
Chlamydia trachomatis-R	omp-1	AGTAACCMAYACGCATGCTGAT	ddPCR	Möbius et al7
Chlamydia trachomatis-probe	omp-1	CTTGCACCACTTGGTGTGACGC	ddPCR	Möbius et al7
Neisseria gonorrhoeae-F	opa	GTTGAAACACCGCCCGG	ddPCR	Geraats-Peters et al8
Neisseria gonorrhoeae-R	opa	CGGTTTGACCGGTTAAAAAAAGAT	ddPCR	Geraats-Peters et al8
Neisseria gonorrhoeae-probe	opa	CCCTTCAACATCAGTGAAA	ddPCR	Geraats-Peters et al8
Ureaplasma urealyticum-F	rpoB	TGGCACAGATTGCGCATAAT	ddPCR	Möbius et al7
Ureaplasma urealyticum-R	rpoB	TGGAACGATCATTTGTGTTTCAG	ddPCR	Möbius et al7
Ureaplasma urealyticum-probe	rpoB	TAGGTAATCGTCATATGCCTGCTCA	ddPCR	Möbius et al7
Mycoplasma humanum-F	hitA	TGCTTTTTGAGGCACAGCAA	ddPCR	Möbius et al7
Mycoplasma humanum-R	hitA	TGCTAACGCAACGCCAATTC	ddPCR	Möbius et al7
Mycoplasma humanum-probe	hitA	TAGCAACCGCAGTTGCTGCAG	ddPCR	Möbius et al7
Escherichia coli-F	uidA	AGAACGGTTTGTGGTTRATCAGGA	ddPCR	Zhang et al5
Escherichia coli-R	uidA	CGTCACAGCCAAAAGCCAG	ddPCR	Zhang et al5
Escherichia coli-probe	uidA	ACTGACCGGATRCCGA	ddPCR	Zhang et al5
Enterococcus faecalis-F	ddl	CCCATAGTAAAGGATACATAC	ddPCR	Liu et al9
Enterococcus faecalis-R	ddl	CGCTGTGATTTCTTCTTA	ddPCR	Liu et al9
Enterococcus faecalis-probe	ddl	CCTGAATGAATTGAACACCATGCCT	ddPCR	Liu et al9
tpp47-external-F	tp0574	TTCGATGCAGTTTCTCGCGCCAACC	Nested PCR	Grange et al10
tpp47-external-R	tp0574	CTACTGGGCCACTACCTTCGCACG	Nested PCR	Grange et al10
tpp47-internal-F	tp0574	CCCGTTCGCAATCAAAGTCAGCCT	Nested PCR	Grange et al10
tpp47-internal-R	tp0574	GACGCGAGCTACACCAATCTGATG	Nested PCR	Grange et al10
Nichols tp0548 dsDNA	tp0548	CGCGCTGCCTTTTCTGTGGCAAAGAACTTTGGCTCAAATGAGCCGAACATGCACGTGGGGTTGGTGCTCAAAAATGCCGGGATCTCGGTAAAAACAAACAGTTGCCAAGTCGAACACCTCAATCCGGCCATTGCCGTCGGCTTTGCCTACCGGCCGGTGTATGCGTTTTTGTTCAGTCTCGGGCTGCAGCAAACCCTCAC	dsDNA synthesis	This study
SS14 tp0548 dsDNA	tp0548	CGCGCTGCCTTTTCTGTGGCAAAGAACTTTGGCTCAAATGAGCCGAACATGCACGTGGGGTTGGTGCTCAAAAATGCCGGGATCTCGGTAAAAACAAAGGATAGCGACGTCAAACACCTCAATCCGGCCATTGCCGTCGGCTTTGCCTACCGGCCGGTGTATGCGTTTTTGTTCAGTCTCGGGCTGCAGCAAACCCTCAC	dsDNA synthesis	This study
1. Chen CY, et al. Diagnosis of gastric syphilis by direct immunofluorescence staining and real-time PCR testing. J Clin Microbiol. 2006;44(9):3452-3456.
2. Grillová L, et al. Molecular characterization of Treponema pallidum subsp. pallidum in Switzerland and France with a new multilocus sequence typing scheme. PLoS One. 2018;13(7):e0200773.
3. Gootenberg JS, et al. Multiplexed and portable nucleic acid detection platform with Cas13, Cas12a, and Csm6. Science. 2018 Apr 27;360(6387):439-444.
4. Jerome KR, et al. Quantitative stability of DNA after extended storage of clinical specimens as determined by real-time PCR. J Clin Microbiol 2002; 40(7): 2609-11.
5. Zhang C,et al. Detection of pathogenic microorganisms from bloodstream infection specimens using TaqMan array card technology. Sci Rep. 2018 Aug 27;8(1):12828.
6. Schirm J,el al. Trichomonas vaginalis detection using real-time TaqMan PCR. J Microbiol Methods 2007; 68(2): 243-7.
7. Möbius N, et al. Protocol for the rapid detection of the urogenital tract mollicutes and Chlamydia with concomitant LGV-(sub)typing. Methods Mol Biol 2012; 903: 235-53.
8. Geraats-Peters CW, et al. Specific and sensitive detection of Neisseria gonorrhoeae in clinical specimens by real-time PCR. J Clin Microbiol. 2005;43(11):5653-5659.
9. Liu Y, et al. Detection of 12 Common Food-Borne Bacterial Pathogens by TaqMan Real-Time PCR Using a Single Set of Reaction Conditions. Front Microbiol 2019; 10: 222.
10. Grange PA, et al. Evaluation of a PCR test for detection of treponema pallidum in swabs and blood. J Clin Microbiol. 2012 Mar;50(3):546-52.
